# Supplementary material for: The Bacterial Gut Microbiota of Adult Patients Infected, Colonized or Noncolonized by Clostridioides difficile
Source: Microorganisms. 2020 May 6;8(5):677. doi: 10.3390/microorganisms8050677 (PMC7284656; doi:10.3390/microorganisms8050677)
Supplement: Supplementary file 1 [file microorganisms-08-00677-s001.zip]

Archive with 6 entries (5 files):
- microorganisms-795617-supplementary-proofreading/
- microorganisms-795617-supplementary-proofreading/Figure_S1_Technical_Replicates.pdf
- microorganisms-795617-supplementary-proofreading/Figure_S2_Pie_Charts_Distribution.pdf
- microorganisms-795617-supplementary-proofreading/Table_S1_PERMANOVA.pdf
- microorganisms-795617-supplementary-proofreading/Table_S2A_Differential_Abundance.pdf
- microorganisms-795617-supplementary-proofreading/Table_S2B_Relative_Abundance.pdf
